# Supplementary material for: Split-Liver Ex Situ Machine Perfusion: A Novel Technique for Studying Organ Preservation and Therapeutic Interventions
Source: J Clin Med. 2020 Jan 18;9(1):269. doi: 10.3390/jcm9010269 (PMC7019984; doi:10.3390/jcm9010269)
Supplement: Supplementary file 1 [file jcm-09-00269-s001.zip]

Archive with 10 entries (10 files):
- Suppl Figure 1.eps
- __MACOSX/._Suppl Figure 1.eps
- Suppl Figure 2.eps
- __MACOSX/._Suppl Figure 2.eps
- Suppl Figure 3.eps
- __MACOSX/._Suppl Figure 3.eps
- Suppl Figure 4.eps
- __MACOSX/._Suppl Figure 4.eps
- Suppl Figure 5.eps
- __MACOSX/._Suppl Figure 5.eps
